# Supplementary material for: Cluster randomized trial of reablement strategies targeting sarcopenia (ReStart-S) in long-term care settings
Source: J Gerontol A Biol Sci Med Sci. 2026 May 29;81(7):glag141. doi: 10.1093/gerona/glag141 (PMC13287990; doi:10.1093/gerona/glag141)
Supplement: glag141_Supplementary_Data [file glag141_supplementary_data.zip]

Archive with 4 entries (4 files):
- 17-Jun-2026_053751_Supplementary_material_1.docx
- Supplementary_material_1.docx
- 13-Jun-2026_044556_Supplementary_material_1.docx
- 17-Jun-2026_021308_Supplementary_material_1.docx
